# Supplementary material for: Effects of creatine supplementation on memory in healthy individuals: a systematic review and meta-analysis of randomized controlled trials
Source: Nutr Rev. 2022 Aug 19;81(4):416–27. doi: 10.1093/nutrit/nuac064 (PMC9999677; doi:10.1093/nutrit/nuac064)
Supplement: nuac064_Supplementary_Data [file nuac064_supplementary_data.zip]

Archive with 2 entries (2 files):
- PRISMA Checklist.docx
- Supporting_Information_References.docx
